# Supplementary material for: Alr Gene in Brucella suis S2: Its Role in Lipopolysaccharide Biosynthesis and Bacterial Virulence in RAW264.7
Source: Int J Mol Sci. 2023 Jun 28;24(13):10744. doi: 10.3390/ijms241310744 (PMC10341839; doi:10.3390/ijms241310744)
Supplement: Supplementary file 1 [file ijms-24-10744-s001.zip]

Archive with 1 entries (1 files):
- ijms-2467920-supplementary.pdf
